# Supplementary material for: Valorisation of the Inhibitory Potential of Fresh and Dried Fruit Extracts of Prunus spinosa L. towards Carbohydrate Hydrolysing Enzymes, Protein Glycation, Multiple Oxidants and Oxidative Stress-Induced Changes in Human Plasma Constituents
Source: Pharmaceuticals (Basel). 2022 Oct 21;15(10):1300. doi: 10.3390/ph15101300 (PMC9610855; doi:10.3390/ph15101300)
Supplement: Supplementary file 1 [file pharmaceuticals-15-01300-s001.zip]

Archive with 1 entries (1 files):
- pharmaceuticals-1927404-supplementary materilas.pdf
